# Supplementary material for: Elevated CO2 Differentially Mitigated Oxidative Stress Induced by Indium Oxide Nanoparticles in Young and Old Leaves of C3 and C4 Crops
Source: Antioxidants (Basel). 2022 Feb 3;11(2):308. doi: 10.3390/antiox11020308 (PMC8868301; doi:10.3390/antiox11020308)
Supplement: Supplementary file 1 [file antioxidants-11-00308-s001.zip]

Archive with 1 entries (1 files):
- antioxidants-1573413-supplementary.pdf
